# Supplementary material for: Does Differential Receptor Distribution Underlie Variable Responses to a Neuropeptide in the Lobster Cardiac System?
Source: Int J Mol Sci. 2021 Aug 13;22(16):8703. doi: 10.3390/ijms22168703 (PMC8395929; doi:10.3390/ijms22168703)
Supplement: Supplementary file 1 [file ijms-22-08703-s001.zip]

Archive with 2 entries (2 files):
- FigS1-5.pdf
- Table S1-S8.xlsx
