# Supplementary material for: Does Differential Receptor Distribution Underlie Variable Responses to a Neuropeptide in the Lobster Cardiac System?
Source: Int J Mol Sci. 2021 Aug 13;22(16):8703. doi: 10.3390/ijms22168703 (PMC8395929; doi:10.3390/ijms22168703)
Supplement: Supplementary file 1 [file ijms-22-08703-s001.zip › Table S1-S8.xlsx]

## Sheet: Table S1
Table S1. Bioinformatic analysis of Homarus americanus ASTCRs.
Protein	TM domainsa	Orientationa	N-glycosylation sitesb	Cellular localizationc	hmmscan - Pfamd						ScanPrositee
					ID	Accession	Clan	Description	Start-End	E-values	Accession	Region	Score	Description	N-Myristoylation sites	Phosphorylation sites
Homam ASTCR1	7TM (52-72, 74-94, 96-116,170-190, 221-241, 268-288, 303-323)	N out/C inside	4x (Asn4, Asn14, Asn22, Asn36, Asn411)	plas: 32	7tm_1	PF00001.21	CL0192	7 transmembrane receptor (rhodopsin family)	71-325	9.2e-56	PS50262	71-325	48.436	G-protein coupled receptors family 1 profile	3x	9x (5x protein kinase, 2x cAMP dependent kinase, 2x casein kinase II)
Homam ASTCR2	7TM (59-79, 92-112, 128-148, 171-191, 219-239, 268-288, 304-324)	N out/C inside	7x (Asn3, Asn16, Asn27, Asn33, Asn36, Asn405, Asn408)	plas: 29, cyto: 2, nucl: 1	7tm_1	PF00001.21	CL0192	7 transmembrane receptor (rhodopsin family)	71-325	3.3e-56	PS50262	71-325	48.336	G-protein coupled receptors family 1 profile	5x	13x (5x protein kinase, 1x cAMP dependent kinase, 7x casein kinase II)
Homam ASTCR3	7TM (51-71, 73-93, 95-115, 171-191, 222-242, 268-288, 303-323)	N out/C inside	none	extr: 15, plas: 14, cyto: 2, nucl: 1	7tm_1	PF00001.21	CL0192	7 transmembrane receptor (rhodopsin family)	2-158	1.5e-23	PS50262	1-158	25.387	G-protein coupled receptors family 1 profile	none	6x (4x protein kinase, 2x cAMP dependent kinase, 0x casein kinase II)
Homam ASTCR4	7TM (43-63, 76-96, 118-138, 154-174, 207-227, 257-277, 296-316)	N out/C inside	3x (Asn15, Asn233, Asn330)	plas: 32	7tm_1	PF00001.21	CL0192	7 transmembrane receptor (rhodopsin family)	56-315	3e-19	PS50262	56-315	22.017	G-protein coupled receptors family 1 profile	2x	4x (1x tyrosine kinase, 3x casein kinase II)
aTOPCONS - https://topcons.cbr.su.se/pred/
bNetNGlyc 1.0 - https://services.healthtech.dtu.dk/service.php?NetNGlyc-1.0; highest confidence, N terminal
cWolf PSOR - https://wolfpsort.hgc.jp/; plas - plasma membrane; cyto - cytosol; nucl - nuclease; extr - extracellular
dHMMER - https://www.ebi.ac.uk/Tools/hmmer/search/hmmscan
eScanProsite - https://prosite.expasy.org/scanprosite/

## Sheet: Table S2
Table S2. Top 5 BLASTx hits using putative Homarus americanus ASTCRs as query sequences.a
Transcript	Accession #	Description	Organism	E value	%id/sim
Homam ASTCR1	XP_027226733.1	somatostatin receptor type 2-like	Penaeus vannamei	0	83/90
	AIY69136.1	allatostatin receptor 1, partial	Neocaridina denticulata	0	94/96
	QCB19934.1	allatostatin C receptor-like protein	Homarus americanus	1e-174	71/81
	QDQ19209.1	C-type allatostatin receptor	Scylla paramamosain	1e-172	71/80
	XP_027227551.1	somatostatin receptor type 2-like	Penaeus vannamei	2e-170	68/79
Homam ASTCR2	QDQ19209.1	C-type allatostatin receptor	Scylla paramamosain	0	82/90
	QCB19934.1	allatostatin C receptor-like protein	Homarus americanus	0	82/89
	XP_027227551.1	somatostatin receptor type 2-like	Penaeus vannamei	0	79/88
	XP_027226733.1	somatostatin receptor type 2-like	Penaeus vannamei	0	68/78
	AIY69136.1	allatostatin receptor 1, partial	Neocaridina denticulata	2e-164	83/89
Homam ASTCR3	XP_027226733.1	somatostatin receptor type 2-like	Penaeus vannamei	2e-173	70/80
	XP_027227551.1	somatostatin receptor type 2-like	Penaeus vannamei	1e-148	61/74
	QCB19934.1	allatostatin C receptor-like protein	Homarus americanus	1e-148	63/72
	QDQ19209.1	C-type allatostatin receptor	Scylla paramamosain	2e-148	64/73
	AIY69136.1	allatostatin receptor 1, partial	Neocaridina denticulata	1e-144	80/88
Homam ASTCR4	XP_027224784.1	urotensin-2 receptor-like	Penaeus vannamei	1e-53	40/56
	ROT67858.1	putative somatostatin receptor type 3-like	Penaeus vannamei	4e-52	40/54
	XP_014599047.1	PREDICTED: somatostatin receptor type 2-like	Polistes canadensis	7e-20	31/50
	XP_015172113.1	PREDICTED: somatostatin receptor type 2-like	Polistes dominula	7e-20	31/50
	XP_029038601.1	somatostatin receptor type 2-like	Osmia bicornis bicornis	4e-19	31/50
a NCBI arthropod database; 01/03/2021

## Sheet: Table S3
Table S3. BLASTn analysis of Homarus americanus ASTCR sequences against a cardiac ganglia specific transcriptomic dataset.a
Sequence	Accession	Description	Score	E value	Max ID
Homam ASTCR1	GGPK01023304.1	TSA: Homarus americanus TR8916:c1_g2_i4 transcribed RNA sequence	771	0	0.82
	GGPK01023302.1	TSA: Homarus americanus TR8916:c1_g2_i2 transcribed RNA sequence	771	0	0.82
	GGPK01023301.1	TSA: Homarus americanus TR8916:c1_g2_i1 transcribed RNA sequence	771	0	0.82
Homam ASTCR2	GGPK01023304.1	TSA: Homarus americanus TR8916:c1_g2_i4 transcribed RNA sequence	2410	0	1
	GGPK01023302.1	TSA: Homarus americanus TR8916:c1_g2_i2 transcribed RNA sequence	2410	0	1
	GGPK01023301.1	TSA: Homarus americanus TR8916:c1_g2_i1 transcribed RNA sequence	2410	0	1
Homam ASTCR3	GGPK01023304.1	TSA: Homarus americanus TR8916:c1_g2_i4 transcribed RNA sequence	289	1e-76	0.76
	GGPK01023302.1	TSA: Homarus americanus TR8916:c1_g2_i2 transcribed RNA sequence	289	1e-76	0.76
	GGPK01023301.1	TSA: Homarus americanus TR8916:c1_g2_i1 transcribed RNA sequence	289	1e-76	0.76
Homam ASTCR3	GGPK01142162.1	TSA: Homarus americanus TR56862:c4_g5_i1 transcribed RNA sequence	1951	0	1
	GGPK01142161.1	TSA: Homarus americanus TR56862:c4_g4_i1 transcribed RNA sequence	1951	0	1
	GGPK01142160.1	TSA: Homarus americanus TR56862:c4_g3_i1 transcribed RNA sequence	1951	0	1
	GGPK01142159.1	TSA: Homarus americanus TR56862:c4_g2_i1 transcribed RNA sequence	1951	0	1
	GGPK01142158.1	TSA: Homarus americanus TR56862:c4_g1_i1 transcribed RNA sequence	1951	0	1
a BioProject PRJNA412549

## Sheet: Table S4
Table S4. Spearman correlation statistics for differential receptor expression.
Correlation (x vs y)	Spearman Coefficient (R)	p-value
Percent Change in Amplitude to AST-C I vs ASTCR1 (tpm)	-0.5	0.012
Percent Change in Amplitude to AST-C I vs ASTCR2 (tpm)	-0.27	0.2
Percent Change in Amplitude to AST-C I vs ASTCR3 (tpm)	-0.28	0.18
Percent Change in Amplitude to AST-C I vs ASTCR4 (tpm)	-0.021	0.92

## Sheet: Table S5
Table S5. tBLASTn analysis of tissue specific Homarus americanus transcriptomic datasets.
	PRJNA412549 (CG)			PRJNA379629 (br/eyestalk)			PRJNA338672 (eyestalk)			PRJNA300643 (mix)
Query	accession	E value	Per. ident	accession	E value	Per. ident	accession	E value	Per. ident	accession	E value	Per. ident
Homam-ASTCR1	GGPK01023304.1	1e-177	67.61	GFUC01029475.1	0	81.73	GFDA01099311.1	3e-169	67.61	GEBG01013501.1	0	91.08
DS01-Homarus1_Transcript_10681a	GGPK01023302.1	3e-173	67.61	GFUC01029473.1	3e-169	67.61	GFDA01116499.1	2e-106	71.75	GEBG01013449.1	1e-174	67.61
	GGPK01023301.1	6e-170	67.61	GFUC01029474.1	5e-169	67.61	GFDA01116498.1	3e-80	85.71	GEBG01031270.1	8e-99	65.09
				GFUC01082357.1	2e-147	90.95
				GFUC01083465.1	4e-65	83.9
Homam-ASTCR2	GGPK01023304.1	0	95.85	GFUC01029474.1	0	95.85	GFDA01099311.1	0	95.85	GEBG01013449.1	0	95.85
DS01-Homarus1_Transcript_10638a	GGPK01023302.1	0	95.85	GFUC01029473.1	0	95.85	GFDA01116499.1	3e-101	69.06	GEBG01013501.1	4e-179	65.77
	GGPK01023301.1	0	95.85	GFUC01029475.1	0	83.76	GFDA01116498.1	8e-59	65.75	GEBG01031270.1	2e-95	60.08
				GFUC01082357.1	6e-119	75.22	GFDA01060587.1	2e-29	31.6	GEBG01035782.1	5e-29	31.6
				GFUC01105632.1	5e-29	31.6
				GFUC01083465.1	2e-28	53.91
Homam-ASTCR3	GGPK01023304.1	1e-66	50.2	GFUC01029473.1	6e-64	50.2	GFDA01116499.1	4e-96	75.79	GEBG01031270.1	3e-149	83.6
DS01-Homarus1_Transcript_26036a	GGPK01023302.1	1e-64	50.2	GFUC01029474.1	6e-64	50.2	GFDA01099311.1	6e-64	50.2	GEBG01013501.1	1e-73	53.53
	GGPK01023301.1	5e-64	50.2	GFUC01082357.1	1e-57	55.25	GFDA01082126.1	4e-49	100	GEBG01013449.1	4e-65	50.2
				GFUC01029475.1	3e-40	58.39	GFDA01116498.1	8e-41	52.05
				GFUC01083465.1	3e-27	60.47
somatostatin receptor type 2-like (Penaeus vannamei)	GGPK01023304.1	0	70.88	GFUC01029474.1	0	70.88	GFDA01099311.1	0	70.88	GEBG01013449.1	0	70.88
XP_027227551.1	GGPK01023302.1	0	70.88	GFUC01029473.1	0	70.88	GFDA01116499.1	2e-95	65.47	GEBG01013501.1	1e-165	59.86
	GGPK01023301.1	0	70.88	GFUC01029475.1	2e-159	71.08	GFDA01116498.1	3e-54	59.59	GEBG01031270.1	1e-89	55.56
				GFUC01082357.1	9e-111	69.26	GFDA01060587.1	2e-29	29.59	GEBG01035782.1	6e-29	29.59
				GFUC01083465.1	3e-29	48.03
				GFUC01105632.1	6e-29	29.59
allatostatin-C Ra (Carcinus maenas)b	GGPK01023304.1	2e-170	65.81	GFUC01029473.1	2e-162	65.81	GFDA01099311.1	2e-162	65.81	GEBG01013449.1	1e-167	65.81
Cluster-126856.1_TR71151|c1_g1_i3	GGPK01023302.1	3e-166	65.81	GFUC01029474.1	3e-162	65.81	GFDA01116499.1	5e-120	75.68	GEBG01013501.1	3e-158	63.78
	GGPK01023301.1	5e-163	65.81	GFUC01029475.1	1e-135	67.09	GFDA01116498.1	7e-48	58.9	GEBG01031270.1	1e-132	69.92
				GFUC01082357.1	9e-106	69.96	GFDA01060587.1	4e-31	29.66	GEBG01035782.1	2e-30	29.66
				GFUC01105632.1	2e-30	29.66
				GFUC01083465.1	3e-25	52.53
allatostatin C receptor 1 (Drosophila melanogaster)	GGPK01023304.1	6e-96	51.6	GFUC01029473.1	9e-91	51.6	GFDA01099311.1	8e-91	51.6	GEBG01013501.1	2e-95	53.09
AAF49259.2	GGPK01023302.1	7e-93	51.6	GFUC01029474.1	1e-90	51.6	GFDA01116499.1	8e-64	50	GEBG01013449.1	9e-94	51.6
	GGPK01023301.1	5e-91	51.6	GFUC01029475.1	1e-80	51.49	GFDA01116498.1	7e-35	52.45	GEBG01031270.1	4e-60	48.84
				GFUC01082357.1	2e-69	50.85	GFDA01060587.1	5e-26	29.43	GEBG01035782.1	1e-25	29.43
				GFUC01105632.1	1e-25	29.43
allatostatin C receptor 2, isoform B (Drosophila melanogaster)	GGPK01023304.1	3e-116	55.06	GFUC01029473.1	6e-110	55.06	GFDA01099311.1	5e-110	55.06	GEBG01013449.1	8e-114	55.06
AAN11677.2	GGPK01023302.1	9e-113	55.06	GFUC01029474.1	7e-110	55.06	GFDA01116499.1	5e-74	54.72	GEBG01013501.1	3e-106	54.58
	GGPK01023301.1	2e-110	55.06	GFUC01029475.1	5e-91	53.03	GFDA01116498.1	7e-45	55	GEBG01031270.1	1e-71	53.27
				GFUC01082357.1	1e-76	51.29	GFDA01060587.1	8e-26	29.93	GEBG01035782.1	3e-25	29.93
				GFUC01105632.1	3e-25	29.93
somatostatin receptor type 2-like (Hyalella azteca)	GGPK01023304.1	2e-142	54.2	GFUC01029473.1	4e-135	54.2	GFDA01099311.1	3e-135	54.2	GEBG01013449.1	8e-140	54.2
XP_018020574.1	GGPK01023302.1	1e-138	54.2	GFUC01029474.1	5e-135	54.2	GFDA01116499.1	1e-67	52.47	GEBG01013501.1	2e-131	54.36
	GGPK01023301.1	1e-135	54.2	GFUC01029475.1	7e-107	54.55	GFDA01116498.1	6e-41	60.66	GEBG01031270.1	1e-65	46.62
				GFUC01082357.1	2e-83	54.98
				GFUC01083465.1	6e-26	54.9
urotensin-2 receptor-like (Penaeus vannamei)	GGPK01142159.1	2e-42	36.73	GFUC01065512.1	3e-42	36.73	GFDA01122258.1	3e-42	36.73	GEBG01008931.1	6e-44	36.73
XP_027224784.1	GGPK01142158.1	3e-42	36.73	GFUC01029473.1	4e-07	21.58	GFDA01122256.1	3e-42	36.73	GEBG01013449.1	4e-07	21.58
	GGPK01142162.1	3e-42	36.73	GFUC01029474.1	4e-07	21.58	GFDA01122254.1	3e-42	36.73	GEBG01013501.1	1e-06	22.96
	GGPK01142160.1	3e-42	36.73	GFUC01029475.1	4e-06	22.06	GFDA01122257.1	3e-42	36.73
	GGPK01142161.1	3e-42	36.73				GFDA01122255.1	3e-42	36.73
	GGPK01023304.1	4e-07	21.58				GFDA01099311.1	4e-07	21.58
	GGPK01023302.1	4e-07	21.58
	GGPK01023301.1	4e-07	21.58
somatostatin receptor type 5 (Acyrthosiphon pisum)	GGPK01023304.1	5e-125	56.86	GFUC01029473.1	2e-118	56.86	GFDA01099311.1	2e-118	56.86	GEBG01013501.1	1e-122	56.6
XP_029342607.1	GGPK01023302.1	2e-121	56.86	GFUC01029474.1	3e-118	56.86	GFDA01116499.1	4e-78	54.71	GEBG01013449.1	1e-122	56.86
	GGPK01023301.1	7e-119	56.86	GFUC01029475.1	1e-102	52.31	GFDA01116498.1	2e-47	53.47	GEBG01031270.1	2e-68	53.11
	GGPK01142159.1	7e-16	26.88	GFUC01082357.1	5e-92	56.09	GFDA01060587.1	4e-25	27.84	GEBG01035782.1	8e-25	27.84
	GGPK01142158.1	7e-16	26.88	GFUC01105632.1	8e-25	27.84	GFDA01122258.1	7e-16	26.88	GEBG01008931.1	3e-16	27.24
	GGPK01142162.1	7e-16	26.88	GFUC01083465.1	4e-18	66.1	GFDA01122256.1	7e-16	26.88
	GGPK01142160.1	7e-16	26.88	GFUC01065512.1	7e-16	26.88	GFDA01122254.1	7e-16	26.88
	GGPK01142161.1	7e-16	26.88				GFDA01122257.1	7e-16	26.88
							GFDA01122255.1	7e-16	26.88
purple font indicates isotigs/transcriptomic sequences that do not correspond to Homam-ASTCRs 1-3 but have similarity with proteins annotated as ASTCR/somatostatin receptor/urotensin II receptor
a Christie et al. 2015
b Oliphant et al. 2018

## Sheet: Table S6
Table S6. Accession numbers of proteins used in maximum likelihood phylogenetic analyses.
Designation	Accession	Description	Organism	Subphylum
Armvu-ASTCR1	RXG60572.1	somatostatin receptor type 2	Armadillidium vulgare	Crustacea
Armvu-ASTCR2	RXG58696.1	somatostatin receptor type 2	Armadillidium vulgare
Canbo-ASTCR	GEFB01019215	DS01-Cborealis_contig_18989 transcribed RNA sequence	Cancer borealis
Carma-ASTCRa	Cluster-126856.1_TR71151|c1_g1_i3	Allatostatin-C Ra (Ast-C-Ra)	Carcinus maenas
Carma-ASTCRb	Cluster-126856.1_TR71151|c1_g1_i10	Allatostatin-C Rb (Ast-C Rb)	Carcinus maenas
Carma-ASTCRc	Cluster-126856.1_TR71151|c1_g1_i4	Allatostatin-C Rc (Ast-C-Rc)	Carcinus maenas
Carma-ASTCRd	Cluster-126856.0_TR71151|c1_g1_i8	Allatostatin-C Rd (Ast-C-Rd)	Carcinus maenas
Chiop-ASTCR	KAG0721139.1	somatostatin receptor type 1	Chionoecetes opilio
Homam-ASTCR1	MW653946	allatostatin C receptor 1	Homarus americanus
Homam-ASTCR2	MW653947	allatostatin C receptor 2	Homarus americanus
Homam-ASTCR3	MW653948	allatostatin C receptor 3	Homarus americanus
Homam-ASTCR4	MW653949	allatostatin C receptor 4	Homarus americanus
Hyaaz-ASTCR	XP_018020574.1	PREDICTED: somatostatin receptor type 2-like	Hyalella azteca
Jased-ASTCR	GGHM01077557.1	Jasus edwardsii TRINITY_DN42442_c0_g1_i1	Jasus edwardsii
Penva-ASTCR	XP 037779042.1	urotensin-2 receptor-like	Penaeus monodon
Penva-ASTCR1	ROT66478.1	allatostatin receptor 1	Penaeus vannamei
Penva-ASTCR2	ROT65909.1	allatostatin receptor 1	Penaeus vannamei
Penva-ASTCR3	XP 027224784.1	urotensin-2 receptor-like	Penaeus vannamei
Procl-ASTCR1	GBEV01024651.1/MW653942	Procambarus clarkii Pc_24695 transcribed RNA sequence/allatostatin C receptor 1	Procambarus clarkii
Procl-ASTCR2	GBEV01068635.1/MW653943	Procambarus clarkii Pc_68705 transcribed RNA sequence/allatostatin C receptor 2	Procambarus clarkii
Procl-ASTCR3	GARH01021084.1/MW653944	Procambarus clarkii Prcla_ES_33956_0 transcribed RNA sequence/allatostatin C receptor 3	Procambarus clarkii
Procl-ASTCR4	GARH01012359.1/MW653945	Procambarus clarkii Prcla_ES_2211_0 transcribed RNA sequence/allatostatin C receptor 4	Procambarus clarkii
Scypa-ASTCR	QDQ19209.1	C-type allatostatin receptor [Scylla paramamosain]	Scylla paramamosain
Trilo-ASTCR1	KAF2361111.1	G protein-coupled receptor rhodopsin-like	Trinorchestia longiramus
Trilo-ASTCR2	KAF2366922.1	G protein-coupled receptor rhodopsin-like	Trinorchestia longiramus
Acypi-ASTCR	XP_029342607.1	somatostatin receptor type 5	Acyrthosiphon pisum	Hexapoda
Apime-ASTCR	XP_006560939.1	somatostatin receptor type 2	Apis mellifera
Bemta-ASTCR	XP_018907642.1	PREDICTED: somatostatin receptor type 2-like	Bemisia tabaci
Culqu-ASTCR1	EDS34469.1	somatostatin receptor type 5	Culex quinquefasciatus
Culqu-ASTCR2	XP_001854846.2	somatostatin receptor type 2	Culex quinquefasciatus
Diaci-ASTCR	AWT50624.1	neuropeptide receptor	Diaphorina citri
Drome-ASTCR1	AAF49259.2	allatostatin C receptor 1	Drosophila melanogaster
Drome-ASTCR2	AAN11677.2	allatostatin C receptor 2, isoform B	Drosophila melanogaster
Drome-ASTAR2	AAF56809.2*	allatostatin A receptor 2, isoform A	Drosophila melanogaster
Helar-ASTCR	XP_021194801.1	somatostatin receptor type 2-like	Helicoverpa armigera
Megro-ASTCR	XP_003706519.1	PREDICTED: somatostatin receptor type 2-like	Megachile rotundata
Poldo-ASTCR	XP_015172113.1	PREDICTED: somatostatin receptor type 2-like	Polistes dominula
Spofr-ASTCR	XP_035436493.1	somatostatin receptor type 2-like	Spodoptera frugiperda
* outgroup

## Sheet: Table S7
Table S7. Oligonucleotide primers used in this study.
primer	sequence (5'-3')	purpose
Homam actin 439 F	GGTCGTACCACCGGTATT	full-length cloning
Homam actin 942 R	CATCCTGTCGGCAATTCC
Homam ASTCR1 start F	ATGAACTCCAACTCGACGC
Homam ASTCR1 stop R	TCAGAGCTGGGTGGTGG
Homam ASTCR2 start F	ATGGAGAACGACACACTTAGT
Homam ASTCR2 stop R	CTACTGGATAAGGTCCGGG
Homam ASTCR3 start F	ATGATCTCCAAGCTGGTCTC
Homam ASTCR3 stop R	CTAGAGGTGTGAGGTGAGG
Homam ASTCR4 start F	ATGACCAGTCCAGACCTGT
Homam ASTCR4 stop R	TCAGAGGGTGAAGAGAGCT
Homam ASTCR1-EGFP F	CCCACCACCCAGCTCATGGTGAGCAAGGGC	fluorescent chimera
Homam ASTCR1-EGFP R	GCCCTTGCTCACCATGAGCTGGGTGGTGGG
Homam ASTCR2-EGFP F	CCGGACCTTATCCAGATGGTGAGCAAGGGC
Homam ASTCR2-EGFP R	GCCCTTGCTCACCATCTGGATAAGGTCCGG
Homam ASTCR3-EGFP F	CTCACCTCACACCTCATGGTGAGCAAGGGC
Homam ASTCR3-EGFP R	GCCCTTGCTCACCATGAGGTGTGAGGTGAG
Homam ASTCR4-EGFP F	GCTCTCTTCACCCTCATGGTGAGCAAGGGC
Homam ASTCR4-EGFP R	GCCCTTGCTCACCATGAGGGTGAAGAGAGC
EGFP R + stop	TTACTTGTACAGCTCGTCCATG
Sf9 actin 258 F	CTGGCACCACACCTTCTA	transgene expression
Sf9 actin 771 R	ACGGAACCTCTCGTTACC
Homam ASTCR1 90 F	TCCAGACGCAACGAGTAA
Homam ASTCR1 623 R	GGCCAGAAGATGTTGCAG
Homam ASTCR2 20 F	GTGAACCAGAGGACACCA
Homam ASTCR2 568 R	TGAAGACTGGCACGATCA
Homam ASTCR4 446 F	ATCGCTCCATTCTGCTGA
Homam ASTCR4 979 R	GCTTGTCCTTCCTCAGGT
Procl ASTCR4 start	ATGGATTCACTGGACATGACC	fluorescent chimera
Procl ASTCR4 stop	TCAGAGAGCAACTAGAGCTATC
Procl ASTCR4-EGFP F	GCTCTAGTTGCTCTCATGGTGAGCAAGGGC
Procl ASTCR4-EGFP R	GCCCTTGCTCACCATGAGAGCAACTAGAGC

## Sheet: Table S8
Table S8. Accession numbers of proteins used in phylogenetic analyses using the full receptor complement from two arthropods.
Organism	Designation	Accession	Description
Cancer borealisa	Canbo-ACPR	GEFB01018628	adipokinetic hormone-corazonin-like peptide (ACP) receptor
	Canbo-ASTAR	GEFB01012018/QCB19932	allatostatin A (AST-A) receptor
	Canbo-ASTBR	GEFB01014490/QCB19933	allatostatin B (AST-B) receptor
	Canbo-ASTCR	GEFB01019215/QCB19934	allatostatin C (AST-C) receptor
	Canbo-BursR	GEFB01007449	bursicon receptor
	Canbo-CCAPR	GEFB01008615	crustacean cardioactive peptide (CCAP) receptor
	Canbo-CCHaR-I	GEFB01030009	CCHamide (CCHa) receptor I
	Canbo-CCHaR-II	GEFB01036413	CCHamide (CCHa) receptor II
	Canbo-CCHaR-III	GEFB01015997	CCHamide (CCHa) receptor III
	Canbo-CCHaR-IV	GEFB01038814	CCHamide (CCHa) receptor IV
	Canbo-CCHaR-V	GEFB01039418	CCHamide (CCHa) receptor V
	Canbo-CRZR-I	GEFB01026704	corazonin (CRZ) receptor I
	Canbo-CRZR-II	GEFB01031741	corazonin (CRZ) receptor II
	Canbo-DH31R	GEFB01018473	diuretic hormone 31 (DH31) receptor
	Canbo-DH44R	GEFB01015824	diuretic hormone 44 (DH44) receptor
	Canbo-ETHR-I	GEFB01025040	ecdysis-triggering hormone (ETH) receptor I
	Canbo-ETHR-II	GEFB01022057	ecdysis-triggering hormone (ETH) receptor III
	Canbo-ETHR-III	GEFB01031733	ecdysis-triggering hormone (ETH) receptor III
	Canbo-FLPR-I	GEFB01000837	FMRFamide-like peptide (FLP) receptor I
	Canbo-FLPR-II	GEFB01020234	FMRFamide-like peptide (FLP) receptor II
	Canbo-GPHR	GEFB01005208	glycoprotein hormone (GPH) receptor
	Canbo-INOR	GEFB01030964	inotocin receptor
	Canbo-LKR	GEFB01016835	leucokinin (LK) receptor
	Canbo-MSR-I	GEFB01024737	myosuppressin (MS) receptor I
	Canbo-MSR-II	GEFB01027877	myosuppressin (MS) receptor I
	Canbo-NPFR-I	GEFB01022366	neuropeptide F (NPF) receptor I
	Canbo-NPFR-II	GEFB01025235	neuropeptide F (NPF) receptor II
	Canbo-NPFR-III	GEFB01030636	neuropeptide F (NPF) receptor III
	Canbo-NPFR-IV	GEFB01028428	neuropeptide F (NPF) receptor IV
	Canbo-PDHR-I	GEFB01009443	pigment dispersing hormone (PDH) receptor I
	Canbo-PDHR-II	GEFB01031257	pigment dispersing hormone (PDH) receptor II
	Canbo-PDHR-III	GEFB01037166	pigment dispersing hormone (PDH) receptor III
	Canbo-PKR-I	GEFB01015867	pyrokinin (PK) receptor I
	Canbo-PKR-II	GEFB01028557	pyrokinin (PK) receptor II
	Canbo-ProcR	GEFB01004771	proctolin (Proc) receptor
	Canbo-RPCHR	GEFB01027769	red pigment concentrating hormone (RPCH) receptor
	Canbo-RYaR-I	GEFB01016897	RYamide (RYa) receptor I
	Canbo-RYaR-II	GEFB01016602	RYamide (RYa) receptor II
	Canbo-SIFaR-I	GEFB01030224	SIFamide (SIFa) receptor I
	Canbo-SIFaR-II	GEFB01028504	SIFamide (SIFa) receptor I
	Canbo-SKR	GEFB01033477	sulfakinin (SK) receptor
	Canbo-sNPFR	GEFB01013521	short neuropeptide F (sNPF) receptor
	Canbo-TrissinR	GEFB01026709	trissin receptor
	Canbo-TRPR-I	GEFB01026365	tachykinin-related peptide (TRP) receptor I
	Canbo-TRPR-II	GEFB01038657	tachykinin-related peptide (TRP) receptor II
	Canbo-TRPR-III	GEFB01007474	tachykinin-related peptide (TRP) receptor III
	Drome-AKHR	AAF52426.2	adipokinetic hormone receptor, isoform A
Drosophila melanogasterb	Drome-ASTAR1	AAF45884.3	allatostatin A receptor 1, isoform B
	Drome-ASTAR2	AAF56809.2	allatostatin A receptor 2, isoform A
	Drome-ASTCR1	AAF49259.2	allatostatin C receptor 1
	Drome-ASTCR2	AAN11677.2	allatostatin C receptor 2, isoform B
	Drome-BursR	AAF53367.3	rickets
	Drome-CAPAR	AAS65092.1	capability receptor, isoform B
	Drome-CCAPR	AAF56536.5	crustacean cardioactive peptide receptor
	Drome-CCHaR-1	AAF57819.3	CCHamide-1 receptor
	Drome-CCHaR-2	AAF57285.4	CCHamide-2 receptor, isoform A
	Drome-CG13229	AAF58717.1	uncharacterized protein Dmel_CG13229, isoform A
	Drome-CNMaR	AAF50229.3	CNMamide receptor
	Drome-CRZR	AAF49928.2	corazonin receptor, isoform A
	Drome-DH31R	AAN16138.1	diuretic hormone 31 receptor, isoform A
	Drome-DH44R-1	AAF58250.1	diuretic hormone 44 receptor 1
	Drome-DH44R-2	AAF58501.4	diuretic hormone 44 receptor 2, isoform A
	Drome-ETHR	AAF55872.2	ETHR, isoform A
	Drome-FMRFaR	AAF47700.1	FMRFamide receptor, isoform A
	Drome-LKR	AAF50775.2	leucokinin receptor
	Drome-MSR-1	AAF47635.2	myosuppressin receptor 1, isoform A
	Drome-MSR-2	AAF47633.2	myosuppressin receptor 2, isoform A
	Drome-NPFR	AAF51909.3	neuropeptide F receptor, isoform A
	Drome-PDFR	AAF45788.2	pigment-dispersing factor receptor, isoform A
	Drome-PK1R	AAX52950.1	pyrokinin 1 receptor, isoform D
	Drome-PK2R1	AAF54930.1	pyrokinin 2 receptor 1
	Drome-PK2R2	AAF54929.2	pyrokinin 2 receptor 2, isoform A
	Drome-ProcR	AAF45980.2	proctolin receptor, isoform A
	Drome-RYaR	AAF56655.3	RYamide receptor, isoform A
	Drome-SIFaR	AAN13859.2	SIFamide receptor, isoform A
	Drome-SKR	AAF48879.3	cholecystokinin-like receptor at 17D3
	Drome-sNPFR	AAF49074.2	short neuropeptide F receptor, isoform A
	Drome-SPR/ASTBR	AAF46037.2	sex peptide receptor, isoform A
	Drome-TrissinR	AAF52294.4	trissin receptor, isoform B
	Drome-TRPR86C	AAF54544.1	achykinin-like receptor at 86C, isoform A
	Drome-TRPR99D	AAF56979.2	tachykinin-like receptor at 99D, isoform A
a Dickinson et al. 2019
b Hewes and Taghert 2001; Hauser et al 2006
